# Supplementary material for: The phytopathogenic fungus Sclerotinia sclerotiorum detoxifies plant glucosinolate hydrolysis products via an isothiocyanate hydrolase
Source: Nat Commun. 2020 Jun 18;11:3090. doi: 10.1038/s41467-020-16921-2 (PMC7303113; doi:10.1038/s41467-020-16921-2)
Supplement: Supplementary file 4 — Source Data [file 41467_2020_16921_MOESM4_ESM.xlsx]

## Sheet: Fig. 1
Fig. 1a						Fig. 1b
Lines	Lesion area (cm2)					Lines	Normalized fungal Histone mRNA
col-0	0.874739					col-0	0.283433
col-0	0.740945					col-0	0.589384
col-0	0.913349					col-0	0.515863
col-0	0.745824					col-0	0.324708
col-0	0.821847					col-0	0.355322
col-0	0.571638					col-0	0.447824
tgg1/tgg2	0.86642					tgg1/tgg2	1.33244
tgg1/tgg2	1.56995					tgg1/tgg2	2.19409
tgg1/tgg2	1.38523					tgg1/tgg2	1.54929
tgg1/tgg2	1.39929					tgg1/tgg2	2.87111
tgg1/tgg2	0.91085					tgg1/tgg2	1.62367
tgg1/tgg2	1.29707					tgg1/tgg2	1.44866
myb28/29	1.30428					myb28/29	1.24279
myb28/29	1.18656					myb28/29	2.40826
myb28/29	1.3245					myb28/29	1.79707
myb28/29	1.29893					myb28/29	1.98961
myb28/29	1.3473					myb28/29	1.67016
myb28/29	1.33814					myb28/29	1.9742

## Sheet: Fig. 2
	Fig. 2a							Fig. 2b			Fig. 2c								Fig. 2d
	Treatment	Time point	4MSOB-ITC concentration (µM g-1 DW)					Time point	4MSOB-ITC concentration in fungal cultures (µM)		Time point	GSH	CG	CYS	NAC	Total (µM)			Time point	4MSOB-amine (µM)	4MSOB-acetamide (µM)	Total degradation products (µM)
	Mock	6h	0.101					0 h	22.48		0h	0.002896	0.0013824	0.003856	0.00025344	0.00838784			0 h	0.0156	0.0048737	0.0204737
	Mock	6h	0.107					0 h	21.68		0h	0.0010896	0.0009792	0.002352	0.0003264	0.0047472			0 h	0.026	0.00107906	0.0270791
	Mock	6h	0.1185					0 h	22.8		0h	0.001744	0.0023488	0.002944	0.00036624	0.00740304			0 h	0.0178	0.0028199	0.0206199
	S.sclerotiorum	6h	0.1545					4 h	18.88		4h	0.012192	0.009376	0.0168	0.006624	0.044992			4 h	2.3	0.062592	2.36259
	S.sclerotiorum	6h	0.1325					4 h	15.2		4h	0.008128	0.01984	0.01616	0.007488	0.051616			4 h	3.37	0.092747	3.46275
	S.sclerotiorum	6h	0.333					4 h	18.24		4h	0.006384	0.00944	0.010928	0.007488	0.03424			4 h	2.37	0.063896	2.4339
	S.sclerotiorum	6h	0.3725					8 h	14		8h	0.005808	0.016672	0.01984	0.006288	0.048608			8 h	4.53	0.157784	4.68778
	Mock	24h	0.064					8 h	9.68		8h	0.010448	0.01936	0.013296	0.008016	0.05112			8 h	5.72	0.22657	5.94657
	Mock	24h	0.107					8 h	13.52		8h	0.005808	0.017504	0.01392	0.006096	0.043328			8 h	4.85	0.16789	5.01789
	Mock	24h	0.0545					12 h	8.4		12h	0.008128	0.016352	0.010208	0.00696	0.041648			12 h	6.73	0.26895	6.99895
	Mock	24h	0.088					12 h	7.984		12h	0.004064	0.03264	0.014656	0.004008	0.055368			12 h	7.22	0.37979	7.59979
	S.sclerotiorum	24h	0.665					12 h	6.688		12h	0.005808	0.021856	0.01808	0.006096	0.05184			12 h	6.81	0.36675	7.17675
	S.sclerotiorum	24h	0.226
	S.sclerotiorum	24h	0.411
	S.sclerotiorum	24h	0.635
	Mock	48h	0.0795
	Mock	48h	0.082
	Mock	48h	0.0955
	Mock	48h	0.073
	S.sclerotiorum	48h	0.105
	S.sclerotiorum	48h	0.181
	S.sclerotiorum	48h	0.166
	S.sclerotiorum	48h	0.077
	Mock	72h	0.0448
	Mock	72h	0.06
	Mock	72h	0.0855
	Mock	72h	0.1275
	S.sclerotiorum	72h	0.0665
	S.sclerotiorum	72h	0.02595
	S.sclerotiorum	72h	0.0545
	S.sclerotiorum	72h	0.04575

## Sheet: Fig. 3
	Fig. 3b					Fig. 3c
	Treatment	Relative expression				Arabidopsis Lines	Relative expression
	Control	0.00761089				col-0	4.51723
	Control	0.00772299				col-0	2.62282
	Control	0.00707616				col-0	2.90107
	4MSOB-ITC	1.29746				col-0	3.08422
	4MSOB-ITC	0.975556				col-0	2.96373
	4MSOB-ITC	1.65948				col-0	3.08511
						tgg1/tgg2	0.175002
						tgg1/tgg2	0.119323
						tgg1/tgg2	0.204407
						tgg1/tgg2	0.111808
						tgg1/tgg2	0.0910033
						tgg1/tgg2	0.100764
						myb28/29	0.244442
						myb28/29	0.266391
						myb28/29	0.267852
						myb28/29	0.343777
						myb28/29	0.222582
						myb28/29	0.33535

## Sheet: Fig. 4
	4MSOB-ITC substrate (µM)	4MSOB-amine-FMOC (µM/min)				2PE-ITC substrate (µM)	2PE-amine-FMOC (µM/min)
	100	3.04736				100	1.62808
	100	2.96736				100	1.28808
	100	2.23136				100	1.02408
	200	3.41536				200	2.45208
	200	3.91136				200	1.54408
	200	3.70336				200	2.21608
	400	6.90336				400	4.19208
	400	7.54336				400	3.45208
	400	5.59136				400	3.79208
	800	9.04736				600	5.15208
	800	10.2314				600	4.03208
	800	7.57536				600	4.51208
	1000	9.62336				800	5.59208
	1000	9.75136				800	4.55208
	1000	8.35936				800	4.79208
	1500	10.3434				1000	5.83208
	1500	10.7434				1000	5.11208
	1500	8.29536				1000	5.35208
	2500	11.0314				1200	6.11208
	2500	12.9514				1200	5.59208
	2500	9.91136				1200	5.43208
	3000	11.1434				1500	6.59208
	3000	13.0794				1500	5.71208
	3000	10.2474				1500	5.91208
						1800	6.87208
						1800	6.03208
						1800	6.15208
						2000	7.07208
						2000	6.11208
						2000	6.59208

## Sheet: Fig. 5
		Treatment	Concentration (µM)	Diameter (µM)
		DMSO	20	2.32
		DMSO	20	2.725
		DMSO	20	3.025
		DMSO	40	2.385
		DMSO	40	2.66
		DMSO	40	2.81
		DMSO	60	2.705
		DMSO	60	2.86
		DMSO	60	2.99
		DMSO	80	2.7
		DMSO	80	2.775
		DMSO	80	2.775
		DMSO	100	2.78
		DMSO	100	2.75
		DMSO	100	2.9
		2PE-ITC	20	2.62
		2PE-ITC	20	2.45
		2PE-ITC	20	2.45
		2PE-ITC	40	2.23
		2PE-ITC	40	2.34
		2PE-ITC	40	2.16
		2PE-ITC	60	1.555
		2PE-ITC	60	1.585
		2PE-ITC	60	1.915
		2PE-ITC	80	0.695
		2PE-ITC	80	0
		2PE-ITC	80	0.675
		2PE-ITC	100	0
		2PE-ITC	100	0
		2PE-ITC	100	0
		2PE-amine	20	2.66
		2PE-amine	20	2.745
		2PE-amine	20	2.745
		2PE-amine	40	2.7
		2PE-amine	40	2.8
		2PE-amine	40	2.45
		2PE-amine	60	2.8
		2PE-amine	60	2.845
		2PE-amine	60	2.66
		2PE-amine	80	2.91
		2PE-amine	80	3.065
		2PE-amine	80	2.895
		2PE-amine	100	2.71
		2PE-amine	100	2.995
		2PE-amine	100	3.05
		2PE-acetamide	20	3.075
		2PE-acetamide	20	2.91
		2PE-acetamide	20	2.725
		2PE-acetamide	40	2.91
		2PE-acetamide	40	2.875
		2PE-acetamide	40	2.85
		2PE-acetamide	60	2.835
		2PE-acetamide	60	2.75
		2PE-acetamide	60	2.85
		2PE-acetamide	80	2.925
		2PE-acetamide	80	2.95
		2PE-acetamide	80	2.95
		2PE-acetamide	100	2.735
		2PE-acetamide	100	3.02
		2PE-acetamide	100	3

## Sheet: Fig.6
	Fig. 6a					Fig. 6b						Fig. 6c
	4MSOB-ITC (µM)					Degradation products (µM)						Conjugates (µM)
	Genotype	Time point	Concentration			Genotype	Time point	4MSOB-amine	4MSO-acetamide			Genotype	Time point	GSH	CG	CYS	NAC
	WT	0 h	23.28			WT	0 h	0.0131	0.0026569			WT	0 h	0.002896	0.0013632	0.0009552	0.0029616
	WT	0 h	22.48			WT	0 h	0.011	0.0065037			WT	0 h	0.0005808	0.004288	0.004864	0.0015648
	WT	0 h	24.16			WT	0 h	0.0147	0.0017767			WT	0 h	0.001744	0.0020544	0.003488	0.0022656
	ΔSsSaxA-1	0 h	24.32			ΔSsSaxA-1	0 h	0.0145	0.0029503			ΔSsSaxA-1	0 h	0.001744	0.0006688	0.006096	0.0022608
	ΔSsSaxA-1	0 h	21.6			ΔSsSaxA-1	0 h	0.0228	0.0017767			ΔSsSaxA-1	0 h	0.00116	0.0029472	0.00392	0.0024384
	ΔSsSaxA-1	0 h	23.12			ΔSsSaxA-1	0 h	0.0179	0.0017767			ΔSsSaxA-1	0 h	0.0010576	0.0007552	0.015312	0.0024384
	WT	4 h	17.12			WT	4 h	2.8	0.071557			WT	4 h	0.001744	0.006784	0.011248	0.005904
	WT	4 h	17.2			WT	4 h	2.07	0.049715			WT	4 h	0.00696	0.00688	0.0048	0.0043488
	WT	4 h	17.28			WT	4 h	2.15	0.043195			WT	4 h	0.011024	0.008896	0.012672	0.006288
	ΔSsSaxA-1	4 h	20.64			ΔSsSaxA-1	4 h	0.036	0.0020701			ΔSsSaxA-1	4 h	0.00696	0.023744	0.011232	0.008688
	ΔSsSaxA-1	4 h	20.56			ΔSsSaxA-1	4 h	0.0342	0.0035534			ΔSsSaxA-1	4 h	0.014512	0.03712	0.09264	0.020544
	ΔSsSaxA-1	4 h	20.96			ΔSsSaxA-1	4 h	0.0279	0.0029503			ΔSsSaxA-1	4 h	0.006384	0.03232	0.0216	0.013248
	WT	8 h	11.6			WT	8 h	4.6	0.123554			WT	8 h	0.008704	0.018656	0.014352	0.004896
	WT	8 h	12.24			WT	8 h	4.07	0.114752			WT	8 h	0.006384	0.003648	0.010672	0.0036576
	WT	8 h	12.64			WT	8 h	5.08	0.15811			WT	8 h	0.001744	0.00832	0.011216	0.006768
	ΔSsSaxA-1	8 h	20.08			ΔSsSaxA-1	8 h	0.0499	0.0041402			ΔSsSaxA-1	8 h	0.0116	0.05536	0.04192	0.020016
	ΔSsSaxA-1	8 h	18.48			ΔSsSaxA-1	8 h	0.0587	0.0029503			ΔSsSaxA-1	8 h	0.02784	0.1136	0.07168	0.034848
	ΔSsSaxA-1	8 h	19.28			ΔSsSaxA-1	8 h	0.0579	0.0023635			ΔSsSaxA-1	8 h	0.01856	0.08352	0.05904	0.022128
	WT	12 h	6.72			WT	12 h	7.33	0.34556			WT	12 h	0.001632	0.011744	0.013456	0.0019728
	WT	12 h	7.928			WT	12 h	5.85	0.2282			WT	12 h	0.002896	0.020032	0.008784	0.004704
	WT	12 h	8.16			WT	12 h	6.72	0.22983			WT	12 h	0.00464	0.010784	0.01184	0.004176
	ΔSsSaxA-1	12 h	18			ΔSsSaxA-1	12 h	0.0725	0.0082804			ΔSsSaxA-1	12 h	0.02144	0.12512	0.08064	0.036384
	ΔSsSaxA-1	12 h	15.2			ΔSsSaxA-1	12 h	0.095	0.0029503			ΔSsSaxA-1	12 h	0.03136	0.19328	0.12752	0.05616
	ΔSsSaxA-1	12 h	17.04			ΔSsSaxA-1	12 h	0.0548	0.0076936			ΔSsSaxA-1	12 h	0.02032	0.09184	0.08336	0.032208
	Fig. 6d							Fig. 6e
	Growth on medium containing 4MSOB-ITC							Growth on medium containing 2PE-ITC
	Genotype	Time point	Concentration (µM)	Diameter				Genotype	Time point	Concentration (µM)	Diameter
	WT	ETOH	20	2.6				WT	DMSO	20	2.15
	WT	ETOH	20	2.66				WT	DMSO	20	2.14
	WT	ETOH	20	2.8				WT	DMSO	20	2.25
	WT	ETOH	40	2.725				WT	DMSO	40	2.2625
	WT	ETOH	40	2.675				WT	DMSO	40	2.2075
	WT	ETOH	40	2.55				WT	DMSO	40	2.075
	WT	ETOH	60	2.55				WT	DMSO	60	2.075
	WT	ETOH	60	2.75				WT	DMSO	60	2.175
	WT	ETOH	60	2.72				WT	DMSO	60	2.255
	WT	ETOH	80	2.8				WT	DMSO	80	2.25
	WT	ETOH	80	2.65				WT	DMSO	80	2.125
	WT	ETOH	80	2.6				WT	DMSO	80	2.15
	WT	ETOH	100	2.65				WT	DMSO	100	2.125
	WT	ETOH	100	2.7				WT	DMSO	100	2.2
	WT	ETOH	100	2.71				WT	DMSO	100	2.255
	ΔSsSaxA-1	ETOH	20	2.59				ΔSsSaxA-1	DMSO	20	2.095
	ΔSsSaxA-1	ETOH	20	2.66				ΔSsSaxA-1	DMSO	20	2.24
	ΔSsSaxA-1	ETOH	20	2.575				ΔSsSaxA-1	DMSO	20	2.0875
	ΔSsSaxA-1	ETOH	40	2.56				ΔSsSaxA-1	DMSO	40	2.13
	ΔSsSaxA-1	ETOH	40	2.55				ΔSsSaxA-1	DMSO	40	2.075
	ΔSsSaxA-1	ETOH	40	2.72				ΔSsSaxA-1	DMSO	40	2.19
	ΔSsSaxA-1	ETOH	60	2.675				ΔSsSaxA-1	DMSO	60	2.1625
	ΔSsSaxA-1	ETOH	60	2.595				ΔSsSaxA-1	DMSO	60	2.0975
	ΔSsSaxA-1	ETOH	60	2.65				ΔSsSaxA-1	DMSO	60	2.125
	ΔSsSaxA-1	ETOH	80	2.75				ΔSsSaxA-1	DMSO	80	2.375
	ΔSsSaxA-1	ETOH	80	2.6				ΔSsSaxA-1	DMSO	80	2.05
	ΔSsSaxA-1	ETOH	80	2.86				ΔSsSaxA-1	DMSO	80	2.39
	ΔSsSaxA-1	ETOH	100	2.625				ΔSsSaxA-1	DMSO	100	2.0875
	ΔSsSaxA-1	ETOH	100	2.85				ΔSsSaxA-1	DMSO	100	2.275
	ΔSsSaxA-1	ETOH	100	2.8				ΔSsSaxA-1	DMSO	100	2.35
	WT	4MSOB-ITC	20	2.5				WT	ITC	20	2.11
	WT	4MSOB-ITC	20	2.35				WT	ITC	20	2.225
	WT	4MSOB-ITC	20	2.65				WT	ITC	20	2.45
	WT	4MSOB-ITC	40	2.35				WT	ITC	40	1.675
	WT	4MSOB-ITC	40	2.25				WT	ITC	40	1.58
	WT	4MSOB-ITC	40	2.35				WT	ITC	40	1.78
	WT	4MSOB-ITC	60	2.3				WT	ITC	60	0.495
	WT	4MSOB-ITC	60	2.285				WT	ITC	60	0.715
	WT	4MSOB-ITC	60	2.23				WT	ITC	60	0.86
	WT	4MSOB-ITC	80	2.1				WT	ITC	80	0
	WT	4MSOB-ITC	80	2.15				WT	ITC	80	0
	WT	4MSOB-ITC	80	2.15				WT	ITC	80	0
	WT	4MSOB-ITC	100	2.05				WT	ITC	100	0
	WT	4MSOB-ITC	100	2.05				WT	ITC	100	0
	WT	4MSOB-ITC	100	1.9				WT	ITC	100	0
	ΔSsSaxA-1	4MSOB-ITC	20	2.45				ΔSsSaxA-1	ITC	20	1.235
	ΔSsSaxA-1	4MSOB-ITC	20	2.4				ΔSsSaxA-1	ITC	20	0.65
	ΔSsSaxA-1	4MSOB-ITC	20	2.25				ΔSsSaxA-1	ITC	20	0.5
	ΔSsSaxA-1	4MSOB-ITC	40	1.65				ΔSsSaxA-1	ITC	40	0
	ΔSsSaxA-1	4MSOB-ITC	40	1.85				ΔSsSaxA-1	ITC	40	0
	ΔSsSaxA-1	4MSOB-ITC	40	1.85				ΔSsSaxA-1	ITC	40	0
	ΔSsSaxA-1	4MSOB-ITC	60	1.435				ΔSsSaxA-1	ITC	60	0
	ΔSsSaxA-1	4MSOB-ITC	60	1.595				ΔSsSaxA-1	ITC	60	0
	ΔSsSaxA-1	4MSOB-ITC	60	1.395				ΔSsSaxA-1	ITC	60	0
	ΔSsSaxA-1	4MSOB-ITC	80	1.2				ΔSsSaxA-1	ITC	80	0
	ΔSsSaxA-1	4MSOB-ITC	80	1.25				ΔSsSaxA-1	ITC	80	0
	ΔSsSaxA-1	4MSOB-ITC	80	1.25				ΔSsSaxA-1	ITC	80	0
	ΔSsSaxA-1	4MSOB-ITC	100	1.05				ΔSsSaxA-1	ITC	100	0
	ΔSsSaxA-1	4MSOB-ITC	100	1.125				ΔSsSaxA-1	ITC	100	0
	ΔSsSaxA-1	4MSOB-ITC	100	1.175				ΔSsSaxA-1	ITC	100	0

## Sheet: Fig. 7
		Fig. 7b					Fig. 7c
		Genotype	Lesion area (cm2)				Genotype	Normalized fungal Histone mRNA
		WT	1.50047				WT	2.34327
		WT	1.18972				WT	2.56517
		WT	1.51307				WT	1.62392
		WT	1.64268				WT	1.2737
		WT	1.3335				WT	1.48904
		WT	1.20042				WT	2.1487
		WT	1.4288				∆SsSaxA-1	1.31831
		WT	1.23366				∆SsSaxA-1	0.708217
		WT	1.33398				∆SsSaxA-1	0.732037
		∆SsSaxA-1	0.866449				∆SsSaxA-1	1.25565
		∆SsSaxA-1	0.755007				∆SsSaxA-1	1.17601
		∆SsSaxA-1	0.799857				∆SsSaxA-1	1.20022
		∆SsSaxA-1	1.09211				∆SsSaxA-2	0.886567
		∆SsSaxA-1	0.704536				∆SsSaxA-2	0.553018
		∆SsSaxA-1	0.723875				∆SsSaxA-2	0.650794
		∆SsSaxA-1	0.720369				∆SsSaxA-2	0.824997
		∆SsSaxA-1	0.752738				∆SsSaxA-2	1.4714
		∆SsSaxA-1	0.729106				∆SsSaxA-2	1.29533
		∆SsSaxA-2	0.999467				∆SsSaxA-3	1.4298
		∆SsSaxA-2	0.944503				∆SsSaxA-3	1.03418
		∆SsSaxA-2	1.18601				∆SsSaxA-3	1.29469
		∆SsSaxA-2	1.2816				∆SsSaxA-3	0.897607
		∆SsSaxA-2	1.21363				∆SsSaxA-3	1.28175
		∆SsSaxA-2	1.27401				∆SsSaxA-3	1.19982
		∆SsSaxA-2	0.992147
		∆SsSaxA-2	1.03125
		∆SsSaxA-2	0.977337
		∆SsSaxA-3	1.05025
		∆SsSaxA-3	0.879959
		∆SsSaxA-3	1.02181
		∆SsSaxA-3	0.794683
		∆SsSaxA-3	0.799116
		∆SsSaxA-3	0.944148
		∆SsSaxA-3	1.05348
		∆SsSaxA-3	1.1227
		∆SsSaxA-3	0.756007

## Sheet: Supplementary Fig.1
	Supplementary Fig.1a								Supplementary Fig.1b
	Time point	Treatment	Concentration (µM g-1 DW)						Time point	4MSOB-GL concentration in fungal cultures (µM)
	6h	Mock	11.2374						0h	29.85
	6h	Mock	12.6037						0h	25.45
	6h	Mock	13.1187						0h	26.45
	6h	Mock	12.8873						12h	28.05
	6h	Mock	14.0167						12h	23.25
	6h	Mock	12.8498						12h	23.55
	6h	S.sclerotiorum	14.4426						24h	26
	6h	S.sclerotiorum	16.1814						24h	23.1
	6h	S.sclerotiorum	12.8292						24h	22.8
	6h	S.sclerotiorum	14.4501						48h	24.7
	6h	S.sclerotiorum	13.9107						48h	23.3
	6h	S.sclerotiorum	14.1691						48h	24.45
	24h	Mock	15.5545
	24h	Mock	11.825
	24h	Mock	14.4962
	24h	Mock	13.1339
	24h	Mock	12.7423
	24h	Mock	15.9366
	24h	S.sclerotiorum	11.8847
	24h	S.sclerotiorum	12.5374
	24h	S.sclerotiorum	11.8895
	24h	S.sclerotiorum	13.8447
	24h	S.sclerotiorum	14.1015
	24h	S.sclerotiorum	14.6844
	48h	Mock	17.2294
	48h	Mock	10.9867
	48h	Mock	12.5722
	48h	Mock	13.7378
	48h	Mock	11.4978
	48h	Mock	14.3968
	48h	S.sclerotiorum	11.737
	48h	S.sclerotiorum	12.064
	48h	S.sclerotiorum	13.3673
	48h	S.sclerotiorum	11.8817
	48h	S.sclerotiorum	14.4191
	48h	S.sclerotiorum	15.2268
	72h	Mock	15.7523
	72h	Mock	14.8641
	72h	Mock	12.8927
	72h	Mock	14.6419
	72h	Mock	13.2932
	72h	Mock	12.8866
	72h	S.sclerotiorum	9.33573
	72h	S.sclerotiorum	15.9171
	72h	S.sclerotiorum	11.5878
	72h	S.sclerotiorum	14.4737
	72h	S.sclerotiorum	12.1699
	72h	S.sclerotiorum	16.2452

## Sheet: Supplementary Fig.2
		Ss11053					Ss12145					Ss11439					Ss010709
		Treatment	Relative expression				Treatment	Relative expression				Treatment	Relative expression				Treatment	Relative expression
		Control	0.0969985				Control	0.359481				Control	0.616436				Control	0.185259
		Control	0.159274				Control	1.02131				Control	1.57906				Control	0.278369
		Control	0.13588				Control	0.702739				Control	1.05567				Control	0.357922
		4MSOB-ITC	0.107594				4MSOB-ITC	0.665165				4MSOB-ITC	1.51046				4MSOB-ITC	0.203266
		4MSOB-ITC	0.239744				4MSOB-ITC	0.214456				4MSOB-ITC	1.12577				4MSOB-ITC	0.274153
		4MSOB-ITC	0.280308				4MSOB-ITC	0.798402				4MSOB-ITC	1.90037				4MSOB-ITC	0.433759

## Sheet: Supplementary Fig.3
		Ss11053					Ss12145					Ss11439					Ss010709
		Arabidopsis Lines	Relative expression				Arabidopsis Lines	Relative expression				Arabidopsis Lines	Relative expression				Arabidopsis Lines	Relative expression
		col-0	1.51142				col-0	1.32685				col-0	1.00202				col-0	0.843391
		col-0	0.955881				col-0	0.965681				col-0	1.12451				col-0	0.948335
		col-0	0.880013				col-0	0.887422				col-0	1.16248				col-0	0.911959
		col-0	1.23866				col-0	1.00237				col-0	1.74666				col-0	1.26581
		tgg1/tgg2	1.30134				tgg1/tgg2	1.02363				tgg1/tgg2	0.989556				tgg1/tgg2	1.29719
		tgg1/tgg2	1.13771				tgg1/tgg2	1.50428				tgg1/tgg2	0.968843				tgg1/tgg2	0.792391
		tgg1/tgg2	1.0637				tgg1/tgg2	1.24461				tgg1/tgg2	1.23573				tgg1/tgg2	0.652735
		tgg1/tgg2	1.94429				tgg1/tgg2	0.96377				tgg1/tgg2	1.20883				tgg1/tgg2	0.539304
		myb28/29	1.52209				myb28/29	1.03587				myb28/29	0.770439				myb28/29	0.846785
		myb28/29	1.3988				myb28/29	1.37408				myb28/29	1.10475				myb28/29	0.980189
		myb28/29	1.06473				myb28/29	1.26686				myb28/29	0.825046				myb28/29	1.29991
		myb28/29	1.68277				myb28/29	1.44382				myb28/29	1.13033				myb28/29	1.357

[truncated: 8 more sheets: Supplementary Fig.4, Supplementary Fig.6, Supplementary Fig.7, Supplementary Fig.8, Supplementary Fig.9, Supplementary Fig.10, Supplementary Fig.11, Supplementary Fig.12]
